# Supplementary material for: Glycosylation Modulates Plasma Membrane Trafficking of CD24 in Breast Cancer Cells
Source: Int J Mol Sci. 2021 Jul 29;22(15):8165. doi: 10.3390/ijms22158165 (PMC8347636; doi:10.3390/ijms22158165)
Supplement: Supplementary file 1 [file ijms-22-08165-s001.zip]

Archive with 1 entries (1 files):
- ijms-1313733-supplementary.pdf
